# Supplementary material for: Assessment of Serum Cytokines and Oxidative Stress Markers in Elite Athletes Reveals Unique Profiles Associated With Different Sport Disciplines
Source: Front Physiol. 2020 Oct 15;11:600888. doi: 10.3389/fphys.2020.600888 (PMC7593763; doi:10.3389/fphys.2020.600888)
Supplement: Supplementary file 1 [file Table_1.XLSX]

## Sheet: Table S1
Table S1. Comparision of serum levels of cytokines and oxidative stress markers in elite athletes' power groups. Data are presented as mean ± standard deviation.
Analyte	Low	Moderate	High	P-Value
IL-1	537.7 ± 432.4	518.5 ± 674.2	459.86 ± 539.78	0.647
IL-7	17.07 ± 1.58	17.11 ± 0.82	16.69 ± 1.89	0.833
IL-10	20.56 ± 6.43	26 ± 12.53	18.82 ± 5.16	0.0489339
EGF	358.01 ± 477.78	455.39 ± 624.0	297.24 ± 391.4	0.684757
HGF	3871.86 ± 3551.3	2577.65 ± 2732.6	1467.76 ± 499.48	0.559379
IL-1 BETA	30.16 ± 26.16	17.72 ± 12.2	15.02 ± 11.8	0.173123
IP-10	10.58 ± 21.4	36.4 ± 49.29	8.33 ± 7.35	0.106957
MIG	382.99 ± 1011.2	78.04 ± 30.46	59.96 ± 13.57	0.182613
RANTES	811.63 ± 561.88	488.17 ± 354.53	773.34 ± 297.13	0.108629
IL-6	52.89 ± 89.2	5.21 ± 7.17	8.74 ± 8.74	0.155153
IL-8	3078.86 ± 1002.59	16843.1 ±	5725.2 ± 5622.46	0.0979776
IL-12	30.16 ± 26.16	17.72 ± 12.22	15.02 ± 11.85	0.173123
EOTAXIN	52.96 ± 76.32	17.72 ± 18.03	30.43 ± 37.09	0.329895
IF GAMMA	11.16 ± 4.60	10.23 ± 3.92	11 ± 5.86	0.935525
IL-17A	5.2 ± 2.81	4.2 ± 1.76	5.48 ± 2.49	0.558439
MCP-1	542.12 ± 580.39	164.97 ± 85.92	246.23 ± 422.7	0.123855
MIP-1 BETA	36.48 ± 9.55	29.18 ± 9.66	27.88 ± 11.38	0.119071
VEGF	6.21 ± 6.07	3.95 ± 3.81	2.52 ± 2.96	0.109637
SOD	0.16 ± 0.087	0.36 ± 0.22	0.36 ± 0.148	2.09898e-06
Catalase	0.06 ± 0.032	0.08 ± 0.026	0.07 ± 0.023	0.215578
MDA	7.49 ± 1.99	7.23 ± 3.22	9.41 ± 2.94	0.00842428

## Sheet: Table S2
Table S2. Comparision of serum levels of cytokines and oxidative stress markers in elite athletes' cardiovascular demand groups. Data are presented as mean ± standard deviation.
Analyte	Low	Moderate	High	P-Value
IL-1	602 ± 592.98	278 ± 289.31	579 ± 636.79	0.308
IL-7	17.18 ± 1.55	16.14 ± 1.79	17 ± 1.67	0.34593
IL-10	24.50 ± 10.28	19.91 ± 7.14	17.91 ± 3.02	0.164
EGF	446.26 ± 580.02	264.15 ± 236.07	285.96 ± 422.63	0.244
HGF	4031.37 ± 2917.17	1106.65 ± 652.30	1417.7 ± 695.65	0.205
IL-1 BETA	29.01 ± 19.0	9.28 ± 5.90	15.46 ± 12.68	0.038
IP-10	20.33 ± 36.64	13.88 ± 7.71	5.78 ± 5.86	0.92
MIG	279.54 ± 812.65	67.20 ± 17.54	57.04 ± 8.38	0.004
RANTES	725.78 ± 547.89	713.37 ± 357.54	739.72 ± 307.95	0.960033
IL-6	45.79 ± 82.48	7.83 ± 9.69	5.9 ± 5.35	0.167027
IL-8	3078.86 ± 1002.5	8798.95 ± 11376.14	8210.4 ± 5115.35	0.44
IL-12	29.01 ± 19.0	9.28 ± 5.9	15.46 ± 12.68	0.038
EOTAXIN	47.41 ± 68.2	11.38 ± 8.86	33.32 ± 39.82	0.067
IF GAMMA	10.97 ± 4.48	11.48 ± 5.28	10.56 ± 5.87	0.909
IL-17A	5.37 ± 2.68	4.38 ± 2.11	5.32 ± 2.49	0.468
MCP-1	458.71 ± 535.58	296.98 ± 294.17	214.65 ± 429.90	0.037
MIP-1 BETA	35.52 ± 8.86	31.8 ± 13.13	25.11 ± 9.34	0.003
VEGF	6.13 ± 5.22	2.13 ± 1.46	2.51 ± 3.18	0.017
SOD	0.18 ± 0.09	0.38 ± 0.23	0.38 ± 0.13	8.54034e-07
Catalase	0.06 ± 0.03	0.08 ± 0.01	0.06 ± 0.02	0.0306177
MDA	7.35 ± 2.00	7.83 ± 3.16	9.72 ± 2.92	0.003496

## Sheet: Table S3
Table S3. Comparision of serum levels of cytokines and oxidative stress markers in elite athletes' endurance groups. Data are presented as mean ± standard deviation.
Analytes	Low/moderate	High	p-value
IL-1	481.01 ± 636.834	504.91 ± 489.778	0.597
IL-7	15.84 ± 2.531	17.00 ± 1.511	0.239
IL-10	27.26 ± 12.026	18.67 ± 4.406	0.03
EGF	537.07 ± 632.352	304.26 ± 419.394	0.149
HGF	3038.9 ± 2080.308	2516.06 ± 2725.260	0.643
IL-1 ETA	22.41 ± 9.698	17.42 ± 16.945	0.157
IP-10	29.15 ± 39.980	8.62 ± 14.424	0.17
MIG	79.06 ± 32.050	164.10 ± 577.537	0.17
RANTES	753.31 ± 338.652	723.26 ± 396.538	0.81
IL-6	12.1 ± 10.885	28.75 ± 66.293	0.929
IL-8	754.8 ±	7083.41 ± 5900.476	0.286
IL-12	22.41 ± 9.698	17.42 ± 16.945	0.157
EOTAXIN	20.3 ± 13.434	37.93 ± 53.724	0.852
IF GAMMA	11.65 ± 5.849	10.78 ± 5.117	0.823
IL-17A	7.35 ± 0.778	4.99 ± 2.441	0.257
MCP-1	305.4 ± 308.292	307.62 ± 475.993	0.297
MIP-1 ETA	35.63 ± 11.227	27.81 ± 10.418	0.03
VEGF	4.72 ± 3.885	3.3 ± 4.112	0.299
SOD	0.27 ± 0.140	0.30 ± 0.188	0.7
Catalase	0.07 ± 0.025	0.0721 ± 0.027	0.813
MDA	7.6 ± 2.862	8.58 ± 2.896	0.22

## Sheet: Table S4
Table S4. Comparision of serum levels of cytokines and oxidative stress markers in elite athletes from different sport groups. Data are presented as mean ± standard deviation.
Analyte	Aquatics	Athletics	Cycling	Football	Weightlifting	P-Value
IL-1	255.2 ± 158.2	716.05 ± 878.16	579.071 ± 636.79	537.77 ± 432.40	292.98 ± 365.09	0.665
IL-7	16.88 ± 0.66	16.44 ± 1.98	17.4 ± 1.42	17.07 ± 1.58	15.225 ± 2.45	0.397
IL-10	17.44 ± 2.61	23.63 ± 10.64	17.8 ± 3.48	20.56 ± 6.43	21.68 ± 8.95	0.589
EGF	201.6 ± 211.8	351.4 ± 595.7	445.38 ± 516.10	358.01 ± 477.78	342.35 ± 272.17	0.922
HGF	645.4 ±	4509.9 ±	1417.7 ± 695.6	3871.86 ± 3551.3	1567.9 ±	0.388
IL-1 BETA	7.875 ± 6.70	23.055 ± 13.3	12.9875 ± 9.7	30.16 ± 26.16	12.1 ± 3.95	0.176
IP-10	13.5 ± 10.60	31.05 ± 52.51	6.64 ± 6.47	10.58 ± 21.40	14.075 ± 7.84	0.27
MIG	66.18 ± 14.15	70.058 ± 33.47	60.76 ± 7.80	382.99 ± 1011.21	68.23 ± 21.78	0.37
RANTES	542.92 ± 385.7	631.13 ± 353.8	753.026 ± 298.8	811.63 ± 561.88	883.81 ± 245.8	0.421
IL-6	2.675 ± 2.65	7.66 ± 10.0	6.6 ± 5.67	52.89 ± 89.2	13 ± 11.89	0.189
IL-12	7.875 ± 6.70	23.05 ± 13.30	12.9875 ± 9.78	30.16 ± 26.16	12.1 ± 3.95	0.176
EOTAXIN	3.7 ± 3.11	25.19 ± 33.30	38.76 ± 41.09	52.96 ± 76.32	15.22 ± 8.28	0.1
IF GAMMA	10.6 ± 4.26	9.4 ± 5.23	11.21 ± 6.19	11.16 ± 4.60	12.1 ± 6.15	0.92
IL-17A	3.68 ± 1.36	5.925 ± 1.70	5.25 ± 2.68	5.2 ± 2.81	7.9 ±	0.46
MCP-1	174.05 ± 115.7	100.65 ± 99.9	322.70 ± 561.4	542.12 ± 580.39	419.92 ± 384.9	0.048
MIP-1 BETA	24.58 ± 9.50	26.52 ± 8.14	26.807 ± 11.2	36.48 ± 9.5	36.95 ± 13.4	0.042
VEGF	1.88 ± 1.55	3.29 ± 3.63	3.34 ± 3.99	6.21 ± 6.07	2.56 ± 1.49	0.182
SOD	0.440 ± 0.28	0.32 ± 0.10	0.407 ± 0.15	0.16 ± 0.08	0.29 ± 0.17	0
Catalase	0.095 ± 0.012	0.056 ± 0.022	0.074 ± 0.025	0.067 ± 0.032	0.08 ± 0.0179	0.013
MDA	7.551 ± 3.44	9.84 ± 3.43	9.19 ± 2.69	7.49 ± 1.99	8.18 ± 2.96	0.088
		118991048155	220349602048	451785442893	900251892092
		3762590639492
		76257963466	7.66667	6.6	52.89
		591309736848		8210.4	3078.87
		244446018758	23.0556	12.9875	30.16
		24.58	26.5214	26.8071	36.4889
		1.88	3.29167	3.34	6.21429
		0.440625	0.324579	0.407158	0.1606
		0.0955714	0.0561667	0.0744737	0.0671667
		7.551	9.84913	9.19537	7.49488
